# Supplementary material for: Analgesic effects of platelet‐rich fibrin (PRF): A systematic review
Source: Periodontol 2000. 2025 Oct 13;99(1):132–84. doi: 10.1111/prd.70014 (PMC13428096; doi:10.1111/prd.70014)
Supplement: Supplementary file 2 — Data S1: [file PRD-99-132-s002.xlsx]

## Sheet: RoB of RCTs
Study	D1	D2	D3	D4	D5	Overall
Kumar 2015	High	High	Low	High	High	High concerns
Kumar 2016	High	High	Some concerns	High	High	High concerns
Ozgul 2016	Some concerns	Low	Low	Low	Low	Some concerns
Al-Hamad 2017	Some concerns	Low	Low	Some concerns	Low	Some concerns
Asutay 2017	Low	Low	Low	Low	Low	Low concerns
Gulsen 2017	Some concerns	Low	Low	Some concerns	Low	Some concerns
Jeyaraj 2018	High	Some concerns	Low	High	Low	High concerns
Afat 2018	Low	Low	Low	Low	Low	Low concerns
Daugela 2018	Low	Low	Low	Low	Low	Low concerns
Revathy 2018	Some concerns	Low	Some concerns	Low	Some concerns	Some concerns
Unsal 2018	Low	Low	Low	Low	Some concerns	Some concerns
Kapse 2019	Low	Low	Low	Low	Low	Low concerns
Ritto 2019	Low	Low	Some concerns	Low	Low	Some concerns
Zahid 2019	Low	Low	Low	Low	Low	Low concerns
Malhotra 2020	Some concerns	Low	Low	Low	Low	Some concerns
Miyamoto 2020	Some concerns	Low	Low	Low	Some concerns	Some concerns
Sybil 2020	Low	Low	Low	Low	Low	Low concerns
Torul 2020	Low	Low	Low	Low	Low	Low concerns
Da Silva 2021	Low	Low	Low	Low	Low	Low concerns
Gupta 2021	Some concerns	Some concerns	Low	Some concerns	Some concerns	Some concerns
Nourwali 2021	Some concerns	Low	Low	Low	Some concerns	Some concerns
Nowak 2021	Low	Low	Low	Low	Low	Low concerns
Sharma 2021	Some concerns	Low	Low	Low	Low	Some concerns
Starzynska 2021	Low	Low	Low	Low	Low	Low concerns
Trybek 2021	Some concerns	Low	Low	Low	Some concerns	Some concerns
Osagie 2022	Some concerns	Low	Low	Low	Some concerns	Some concerns
Shruthi 2022	Some concerns	Low	Low	Low	Some concerns	Some concerns
Al-Saadi 2023	Low	Low	Low	Low	Low	Low concerns
Asif 2023	Some concerns	Low	Low	Low	Some concerns	Some concerns
Kaylani 2023	Low	Low	Low	Low	Low	Low concerns
Pereira 2023	Low	Low	Some concerns	Low	Low	Some concerns
Rodrigues 2023	Low	Low	Low	Low	Low	Low concerns
Tanan 2023	Low	Low	Low	Low	Low	Low concerns
Akpinar 2024	Low	Some concerns	Low	Some concerns	Low	Some concerns
Demirok 2024	Low	Low	Low	Low	Low	Low concerns
El-Mahmoudy 2024	Low	Low	Low	Some concerns	Low	Some concerns
Iftikhar 2024	Low	Low	Low	Low	Low	Low concerns
Moraes 2024	Low	Low	Some concerns	Low	Low	Some concerns
Praganta 2024	Low	Some concerns	Some concerns	Low	Low	Some concerns
Stefanescu 2024	Low	Low	Low	Low	Low	Low concerns
Uranbey 2024	Low	Low	Some concerns	Low	Low	Some concerns
Yari 2024	Low	Low	Low	Low	Low	Low concerns
Zwittnig 2024	Low	Some concerns	Some concerns	Low	Low	Some concerns
Agan 2025	High	Some concerns	Low	Low	Low	High concerns
Barone 2025	Low	Some concerns	Low	Low	Low	Some concerns
Bilginaylar 2025	Low	Some concerns	Low	Low	Low	Some concerns
Marenzi 2015	Some concerns	Some concerns	Low	Some concerns	Low	Some concerns
Temmerman 2016	Low	Some concerns	Low	Some concerns	Low	Some concerns
Asmael 2018	Some concerns	Some concerns	Low	Some concerns	Low	Some concerns
Kumar 2018	Low	Some concerns	Low	Low	Low	Some concerns
De Angelis 2019	High	High	Low	Some concerns	Low	High concerns
Sarkar 2019	Some concerns	Some concerns	Low	Some concerns	Some concerns	Some concerns
Ustaoglu 2019	Low	Some concerns	Low	Low	Some concerns	Some concerns
Mourao 2020	Low	Some concerns	Low	Some concerns	Low	Some concerns
Palma 2020	Low	Some concerns	Low	Some concerns	Low	Some concerns
Brazdeikyte 2021	Low	Some concerns	Low	Low	Some concerns	Some concerns
Makki 2021	Some concerns	Some concerns	Low	Some concerns	Low	Some concerns
Rajendra 2021	Low	Some concerns	Low	Low	Low	Some concerns
Santhanakrishnan 2021	Low	Some concerns	Low	Low	Low	Some concerns
Yewale 2021	Low	Some concerns	Low	Low	Low	Some concerns
Asoka 2022	Some concerns	Low	Low	Low	Low	Some concerns
Ghanaati 2022	Low	Low	Some concerns	Low	Low	Some concerns
Abad 2023	Low	Low	Low	Low	Low	Low concerns
Baghel 2023	Some concerns	Low	Low	Some concerns	Some concerns	Some concerns
Alasqah 2024	Some concerns	Low	Low	Some concerns	Some concerns	Some concerns
Yu 2024	Low	Low	Some concerns	Low	Low	Some concerns
Afifi 2025	Low	Low	Low	Some concerns	Low	Some concerns
Aliyev 2025	Low	Low	Low	Some concerns	Low	Some concerns
Amer 2025	Low	Low	Some concerns	Low	Low	Some concerns
Macedo 2025	Low	Low	Low	Some concerns	Low	Some concerns
Femminella 2016	Low	Low	Low	Some concerns	Low	Some concerns
Ustaoglu 2016	Low	Some concerns	Some concerns	Low	Low	Some concerns
Ozcan 2017	Low	Low	Low	Some concerns	Low	Some concerns
Bahammam 2018	Low	Some concerns	Some concerns	Low	Low	Some concerns
Isler 2019	Low	Some concerns	Low	Some concerns	Low	Some concerns
Patarapongsanti 2019	Some concerns	Low	Low	Some concerns	Low	Some concerns
Hassan 2020	Low	Some concerns	Low	Some concerns	Low	Some concerns
Kiziltoprak 2020	Some concerns	Low	Low	Some concerns	Low	Some concerns
Sharma 2020	Low	Low	Low	Some concerns	Low	Some concerns
Sousa 2020	Some concerns	Low	Low	Low	Some concerns	Some concerns
Basma 2022	Low	Some concerns	Low	Some concerns	Low	Some concerns
Eldien 2022	Low	Some concerns	Low	Some concerns	Low	Some concerns
Gatti 2023	Low	Low	Low	Some concerns	Low	Some concerns
Scott 2024	Low	Some concerns	Low	Some concerns	Low	Some concerns
Sen 2024	Low	Low	Low	Some concerns	Low	Some concerns
Gulsever 2025	Low	Some concerns	Low	Some concerns	Low	Some concerns
Alpan 2020	Low	Some concerns	Low	Some concerns	Some concerns	Some concerns
Mukhtar 2023	Low	Low	Low	Some concerns	Low	Some concerns
Yadav 2023	Some concerns	Some concerns	Low	Some concerns	Some concerns	Some concerns
Jankovic 2010	Low	Low	Low	Some concerns	Low	Some concerns
Jankovic 2012	Low	Some concerns	Low	Some concerns	Low	Some concerns
Eren 2014	Low	Some concerns	Low	Low	Low	Some concerns
Mufti 2017	Some concerns	Some concerns	Low	Some concerns	Low	Some concerns
Culhaoglu 2018	Low	Some concerns	Low	Some concerns	Low	Some concerns
Aldana 2021	Low	Some concerns	Low	Low	Low	Some concerns
Carrera 2023	Some concerns	Some concerns	Low	Low	Low	Some concerns
Sen 2023	Some concerns	High	Low	Some concerns	Some concerns	High concerns
Santamaria 2023	Low	Some concerns	Low	Low	Low	Some concerns
Al-Barakani 2024	Some concerns	Some concerns	Low	Some concerns	Low	Some concerns
Barakat 2024	Low	Some concerns	Low	Low	Low	Some concerns
Debnath 2018	High	High	Low	Some concerns	Some concerns	High concerns
Bozkurt 2022	Some concerns	Some concerns	Low	Some concerns	Low	Some concerns
Bahar 2024	Low	Low	Low	Some concerns	Low	Some concerns
Gupta 2024	Some concerns	Low	Low	Some concerns	Low	Some concerns
Ibrahim 2024	Low	Some concerns	Low	Low	Low	Some concerns
Temmerman 2018	Low	Some concerns	Low	Low	Low	Some concerns
Torkzaban 2023	Low	Some concerns	Low	Low	Low	Some concerns
Veluri 2024	Low	Some concerns	Low	Low	Low	Some concerns
Barbu 2016	Low	Some concerns	Low	High	Low	High concerns
Hartlev 2020	Some concerns	Some concerns	Low	High	Low	High concerns
Joseph 2012	Some concerns	Low	Low	Low	Low	Some concerns
Sherif 2025	Low	Some concerns	Low	Some concerns	Low	Some concerns
Gurler 2016	Low	Some concerns	Some concerns	Low	Low	Some concerns
Lv 2022	Low	Some concerns	Some concerns	Low	Low	Some concerns
Angerame 2015	Some concerns	Some concerns	Low	Low	Some concerns	Some concerns
Meschi 2018	Low	Some concerns	Low	Low	Low	Some concerns
Soto-Penaloza 2020	Low	Some concerns	Low	Low	Low	Some concerns
Machut 2022	High	Low	Low	Some concerns	Some concerns	High concerns
Gulsever 2025	Low	Some concerns	Low	Low	Low	Some concerns
Shivashankar 2017	Low	Some concerns	Some concerns	Low	Some concerns	Some concerns
Rizk 2020	Some concerns	Some concerns	Low	Low	Some concerns	Some concerns
Rizk 2020a	Some concerns	Some concerns	Low	Low	Some concerns	Some concerns
Kumar 2012	Low	Low	Some concerns	Low	Some concerns	Some concerns
Doranala 2021	Low	Some concerns	Some concerns	Low	Some concerns	Some concerns
Abuhashema 2025	Low	Low	Some concerns	Low	Some concerns	Some concerns
Gupta 2023	Some concerns	Some concerns	Low	Low	Low	Some concerns
Zeitounlouian 2023	Low	Low	Some concerns	Low	Low	Some concerns
Satapathy 2024	Low	Some concerns	Low	Low	Low	Some concerns
Taha 2023	Low	Some concerns	Low	Some concerns	Low	Some concerns
Bennardo 2021	Some concerns	Some concerns	Some concerns	Low	Low	Some concerns
Saglam 2021	Low	Some concerns	Low	Low	Low	Some concerns
Al-Hallak 2023	Some concerns	Some concerns	Low	Some concerns	Low	Some concerns
El Araby 2025	Some concerns	Some concerns	Low	Some concerns	Low	Some concerns
Mahajan 2018	Low	Some concerns	Low	Some concerns	Low	Some concerns
Ahmed 2022	Some concerns	Some concerns	Low	Some concerns	Low	Some concerns
Hussain 2018	Some concerns	Some concerns	Low	Some concerns	Some concerns	Some concerns
Yuce 2019	Some concerns	Low	Low	Low	Some concerns	Some concerns
Keshini 2020	Some concerns	Some concerns	Low	Some concerns	Some concerns	Some concerns
Wang 2023	Some concerns	Low	Low	Low	Some concerns	Some concerns
Tekin 2025	Some concerns	Some concerns	Low	Some concerns	Low	Some concerns
Bilginaylar 2019	Some concerns	Some concerns	Low	Some concerns	Low	Some concerns
Hunger 2023	Low	Some concerns	Some concerns	Low	Low	Some concerns
Kaba 2024	Some concerns	Low	Low	Low	Low	Some concerns
Smieszek-Wilczewska 2024	Low	Some concerns	Some concerns	Low	Low	Some concerns
Mahmoud 2025	Some concerns	Some concerns	Low	Some concerns	Some concerns	Some concerns
Giudice 2018	Some concerns	Low	Low	Some concerns	Some concerns	Some concerns
Teama 2020	Some concerns	Low	Low	Some concerns	Some concerns	Some concerns
Ghoneim 2021	Some concerns	Some concerns	Low	Some concerns	Some concerns	Some concerns
Karadayi 2021	Some concerns	Some concerns	Low	Some concerns	Some concerns	Some concerns
Abdelrahman 2023	Some concerns	Some concerns	Low	Some concerns	Some concerns	Some concerns
Isik 2023	Low	Some concerns	Low	Low	Low	Some concerns
Sharma 2023	Some concerns	High	Low	Some concerns	Some concerns	High concerns
Nasef 2024	Some concerns	Some concerns	Low	Some concerns	Some concerns	Some concerns
Chaulagain 2025	Low	Low	Low	Some concerns	Low	Some concerns
Isik 2022	Low	Low	Some concerns	Some concerns	Low	Some concerns
Baiomy 2019	Some concerns	Low	Low	Some concerns	Low	Some concerns
Kumar 2024	Low	Low	Low	Low	Low	Low concerns
Zumstein 2016	Low	Low	Low	Low	Low	Low concerns
Mohi Eldin 2019	High	High	Low	Some concerns	Some concerns	High concerns
El-Ahmady 2018	Some concerns	High	Low	Some concerns	Some concerns	High concerns
Bedeer 2024	Some concerns	High	Low	Some concerns	Some concerns	High concerns
Keyhan 2013	Some concerns	Low	Low	Some concerns	Low	Some concerns
Fayyaz 2025	High	Some concerns	Low	Some concerns	Low	High concerns
Chignon-Sicard 2012	Low	Some concerns	Low	Low	Low	Some concerns
Vaheb 2021	Low	Low	Low	Low	Low	Low concerns
Lin 2023	Some concerns	Low	Low	Some concerns	Low	Some concerns
Elkahwagi 2019	Some concerns	Low	Low	Some concerns	Low	Some concerns
Reksodiputro 2021	Some concerns	Low	Low	Some concerns	Low	Some concerns
Bhattacharjee 2025	Low	Some concerns	Low	Low	Low	Some concerns

## Sheet: Rob for non-RCTs
Study	D1	D2	D3	D4	D5	D6	D7	Overall
Singh 2012	Serious	Low	Low	Moderate	Low	Serious	Moderate	Serious concerns
Uyanik 2015	Serious	Low	Low	Moderate	Low	Serious	Moderate	Serious concerns
Bilginaylar 2016	Serious	Moderate	Low	Low	Low	Moderate	Low	Serious concerns
Dar 2018	Moderate	Low	Low	Moderate	Low	Serious	Moderate	Serious concerns
Rupawala 2020	Low	Low	Low	Low	Low	Moderate	Low	Moderate concerns
Riaz 2022	Moderate	Moderate	Low	Low	Moderate	Low	Moderate	Moderate concerns
Kundu 2024	Moderate	Moderate	Low	Low	Moderate	Moderate	Moderate	Moderate concerns
Selvam 2024	Low	Low	Low	Moderate	Low	Moderate	Moderate	Moderate concerns
Femminella 2016	Moderate	Low	Low	Low	Moderate	Moderate	Low	Moderate concerns
Dahiya 2019	Serious	Moderate	Low	Moderate	Low	Serious	Moderate	Serious concerns
Barbu 2016	Serious	Moderate	Low	Low	Low	Moderate	Moderate	Serious concerns
Singh 2020	Serious	Moderate	Low	Low	Low	Moderate	Moderate	Serious concerns
Machut 2022	Serious	Moderate	Low	Low	Low	Moderate	Moderate	Serious concerns
Thakkar 2023	Serious	Moderate	Low	Low	Moderate	Moderate	Low	Serious concerns
Singh 2020a	Serious	Moderate	Low	Low	Moderate	Moderate	Low	Serious concerns
Reeshma 2021	Serious	Moderate	Low	Low	Low	Moderate	Low	Serious concerns
Chybicki 2022	Serious	Moderate	Low	Low	Low	Moderate	Low	Serious concerns
Yuzbasioglu 2024	Low	Low	Low	Low	Low	Low	Low	Low concerns
Tenore 2020	Moderate	Low	Low	Low	Moderate	Low	Low	Moderate concerns
Blatt 2022	Serious	Moderate	Low	Low	Moderate	Moderate	Low	Serious concerns
Yuce 2020	Moderate	Moderate	Low	Low	Moderate	Moderate	Low	Moderate concerns
Torul 2021	Moderate	Moderate	Low	Low	Moderate	Moderate	Low	Moderate concerns
Vingender 2023	Serious	Moderate	Low	Moderate	Low	Moderate	Low	Serious concerns
Akkas 2024	Serious	Moderate	Low	Moderate	Low	Moderate	Low	Serious concerns
Tepecik 2024	Serious	Moderate	Low	Moderate	Moderate	Moderate	Low	Serious concerns
Bera 2021	Serious	Moderate	Low	Moderate	Low	Moderate	Low	Serious concerns
Tepecik 2025	Serious	Moderate	Low	Moderate	Low	Moderate	Low	Serious concerns
Bernasconi 2019	Moderate	Moderate	Low	Low	Moderate	Low	Low	Moderate concerns
Boktor 2020	Moderate	Low	Low	Low	Low	Low	Low	Moderate concerns
Tutar 2020	Low	Low	Low	Low	Low	Low	Low	Low concerns
Bahar 2024	Moderate	Low	Low	Low	Low	Moderate	Low	Moderate concerns
